# Supplementary material for: Unsupervised Hierarchical Clustering Identifies Immune Gene Subtypes in Gastric Cancer
Source: Front Pharmacol. 2021 Jun 24;12:692454. doi: 10.3389/fphar.2021.692454 (PMC8264374; doi:10.3389/fphar.2021.692454)
Supplement: Supplementary file 1 [file Table1.XLS]

## Sheet: Table 1 Distinct1 genes 84433
number	Distinct genes (intersect cluster 1+cluster 2 v/s cluster 1+cluster 3)	Distinct genes (intersect cluster 2+cluster 3 v/s cluster 1+cluster 2)	Distinct genes (intersect cluster 3+cluster 2 v/s cluster 1+cluster 3)
1	IL18BP	MSRB3	GBP4
2	FGL2	FERMT2	WARS1
3	GBP2	MIR99AHG	CD8A
4	ARHGAP9	SYNC	NKG7
5	TRIM22	DACT3	GBP5
6	FYB1	SYNPO2	IFNG
7	HLA-DOA	CRYAB	IL2RB
8	HLA-DPA1	PDLIM3	GBP1
9	CD52	RAB23	APOL3
10	SQLE	SCRG1	TNFSF13B
11	ADA2	MYLK	CXCL9
12	HLA-DQA1	PKD2	HLA-DOA
13	A1CF	INMT	ZNF683
14	CDX2	PALLD	HCST
15	DEFB1	LAYN	ITK
16	KLK6	CPED1	GZMA
17	PHGR1	SPARCL1	FYB1
18		DPYSL3	GZMH
19		CALD1	HLA-DPA1
20		MYL9	NFS1
21		KCNJ8	LAG3
22		THBS4	CXCL10
23		CBLN2	APOBEC3G
24		CSRP1	CD2
25		FLNC	PLAAT4
26		C14orf132	PRF1
27		MXRA7	CD38
28		LPP	CD74
29		SSPN	HLA-DPB1
30		FBLN5	SLAMF8
31		OGN	CCL5
32		PLN	IL21R
33		CAVIN1	CXCL11
34		RERG	UBE2L6
35		EDNRA	MAP4K1
36		MOXD1	CD3D
37		FEZ1	CXCR6
38		SYNM	CIITA
39		HSPB2	HLA-DQA1
40		MGP	ITGAL
41		TMEM47	CD247
42		ISM1	CD86
43		SVIL	GZMB
44		CYBRD1	C1QA
45		SMOC2	TAP2
46		HSPB8	SAMD9L
47		SLC24A3	HLA-DMA
48		LHFPL6	HLA-DRB3
49		CDO1	IL12RB1
50		FSTL1	IRF1
51		PLSCR4	IL2RA
52		TGFB3	CD6
53		EPHA3	ICOS
54		OMD	HLA-DRB4
55		CPE	TLR8
56		PHLDB2	PTPN22
57		FZD4	ITGB7
58		GEM	TYMP
59		MN1	KLRD1
60		A2M	LAP3
61		CLIC4	LAMP3
62		ECM2	SIGLEC10
63		S1PR3	GNLY
64		GREM1	STX11
65		INSYN1	PLEK
66		PRKD1	IGSF6
67		TPM2	C1QB
68		SPON1	C1QC
69		NR2F2	CST7
70		AGTR1	KIR2DL3
71		SELENOM	IL18RAP
72		MEOX2	TAP1
73		ALDH1A3	LILRB4
74		SFRP2	JAK2
75		TPM1	KIR2DL4
76		TAGLN	STAT1
77		CLEC14A	ADAMDEC1
78		IGFBP7	UBD
79		RBPMS2	CD300LF
80		LRRC32	PSMB9
81		GASK1B	BATF2
82		TIMP2	MMP25
83		SOX15	CD7
84		NR2F1	DLGAP1-AS5
85		LEPR	IL4I1
86		CAV1	IL32
87		CDH11	IFI35
88		ACTA2	FCER1G
89		HOPX	SOCS1
90		TCF4	EPSTI1
91		ADAMTS1	SNX10
92		ABCA8	PLA2G7
93		ELOVL4	HLA-DQB1
94		NRXN3	OAS2
95		POC1A	IFI30
96		VIP	ACP5
97		FRMD6	CASP1
98		CDC25A	PIM2
99		ARMCX2	IFITM1
100		TEK	MZB1
101		PDZRN3	HLA-DRB6
102		PPP1R14A	GUCY2C
103		PRSS23	MUC20
104		MID2	CAMK1G
105		COL8A1	TPD52L1
106		ISLR	PFN2
107		KLHL42	CRABP2
108		PTPRM	PROM2
109		MYH11	ONECUT2
110		NACAD	GAD1
111		ANTXR1	AKR1C2
112		GLRB	KRT7
113		AEBP1
114		ELN
115		GNG11
116		CSRP2
117		CAP2
118		HEYL
119		LAMB2
120		ADGRL2
121		SPARC
122		ACTG2
123		MKX
124		PCDH18
125		RHOB
126		BRI3BP
127		LGALS1
128		HTRA1
129		CDT1
130		TCEAL3
131		VLDLR
132		COL4A2
133		PLPP1
134		DIO2
135		PDGFRB
136		EFEMP1
137		PDGFC
138		THBS1
139		TUBB6
140		E2F2
141		SPOCK1
142		ARMCX1
143		GSN
144		IGFBP6
145		CDC45
146		SFRP4
147		NREP
148		HROB
149		TSPAN9
150		GJA1
151		ZNF521
152		DACT1
153		HSPA2
154		COL6A3
155		HDGFL3
156		DEPP1
157		MYADM
158		COL3A1
159		ACTC1
160		DKK3
161		PDK4
162		APOD
163		AHNAK2
164		LPAR1
165		PDGFRL
166		CCN2
167		TYRP1
168		SGCE
169		EFHD1
170		THBS2
171		AKAP12
172		VCAN
173		FOXF2
174		BEX3
175		CAVIN3
176		HACD1
177		HTR2B
178		FNDC5
179		LOXL4
180		AQP1
181		CTSF
182		LARP6
183		CCDC9B
184		FYB1
185		CCN3
186		LUM
187		OLFM1
188		DENND1A
189		GPX8
190		PBK
191		HLA-DOA
192		HLA-DPA1
193		CRIP2
194		RRM2
195		IGFBP3
196		SLCO2A1
197		MYOM1
198		LRP8
199		SERPINE2
200		HLA-DQA1
201		PSAT1
202		COL10A1
