# Supplementary material for: Unsupervised Hierarchical Clustering Identifies Immune Gene Subtypes in Gastric Cancer
Source: Front Pharmacol. 2021 Jun 24;12:692454. doi: 10.3389/fphar.2021.692454 (PMC8264374; doi:10.3389/fphar.2021.692454)
Supplement: Supplementary file 2 [file Table2.XLS]

## Sheet: Table 1 Distinct1 genes 84433
number	Distinct genes (intersect cluster 1+cluster 2 v/s cluster 1+cluster 3)	Distinct genes (intersect cluster 2+cluster 3 v/s cluster 1+cluster 2)	Distinct genes (intersect cluster 3+cluster 2 v/s cluster 1+cluster 3)
1	CD8+ T-cells	Basophils	CD4+ T-cells
2	Class-switched memory B-cells	Chondrocytes	CD4+ Tcm
3	Endothelial cells	Class-switched memory B-cells	CD8+ Tem
4	Fibroblasts	Endothelial cells	Class-switched memory B-cells
5	HSC	Fibroblasts	Endothelial cells
6	Neurons	HSC	Fibroblasts
7	NK cells	Neurons	HSC
8	Osteoblast	Neutrophils	Macrophages
9	Pericytes	NK cells	Macrophages M2
10	Sebocytes	Osteoblast	Neurons
11	Tgd cells	Pericytes	NK cells
12	StromaScore	Tgd cells	Osteoblast
13		Th1 cells	pDC
14		StromaScore	Pericytes
15			Tgd cells
16			Tregs
17			StromaScore
